# Supplementary material for: The Effectiveness and Tolerability of Glycopyrronium for Patients with Chronic Obstructive Pulmonary Disease in a Clinical Setting: GLARE-Taiwan
Source: J Clin Med. 2022 Oct 21;11(20):6210. doi: 10.3390/jcm11206210 (PMC9604569; doi:10.3390/jcm11206210)
Supplement: Supplementary file 1 [file jcm-11-06210-s001.zip]

Archive with 1 entries (1 files):
- jcm-1977145-supplementary.pdf
